# Supplementary material for: A method for estimating relative changes in the synaptic density in Drosophila central nervous system
Source: BMC Neurosci. 2018 May 16;19:30. doi: 10.1186/s12868-018-0430-3 (PMC5956817; doi:10.1186/s12868-018-0430-3)
Supplement: Supplementary file 4 — Additional file 4: Table S1. The raw data used to produce Figure 5C. [file 12868_2018_430_MOESM4_ESM.xlsx]

## Sheet: Ra4WT
Genotype		Age		Antigen		Method		Size filter		Associated figure
cha-gal4, Rab4WT		78 h AEL		Bruchpilot		Squash-prep		Applied		Figure 6B
Neuromere hemisegment	1	2	3	4	5	6	7	8	9	10	11	12	13	14	15	16	17	18	19	20	21	22	23	24	25	26	27	28	29	30	31	32	33	34		Mean	S.D.
Volume(um3)	16.73	10.61	16.782	18.345	23.749	23.039	27.436	15.103	16.14	16.608	18.389	10.653	25.799	25.372	23.494	22.046	32.823	45.746	40.934	37.063	44.109	42.462	23.852	44.346	44.136	15.083	23.466	17.419	45.071	11.826	49.208	15.239	48.308	29.03		27.07	12.36
No. of total object voxels	565	358	567	619	802	778	927	510	545	561	621	360	870	855	792	743	1106	1544	1380	1251	1489	1433	805	1497	1489	509	792	588	1521	399	1661	514	1630	980		913.56	416.94

## Sheet: Rab4CA
Genotype		Age		Antigen		Method		Size filter		Associated figure
cha-gal4, Rab4CA		78 h AEL		Bruchpilot		Squash-prep		Applied		Figure 6B
Neuromere hemisegment	1	2	3	4	5	6	7	8	9	10	11	12	13	14	15	16	17	18	19	20	21	22	23	24	25	26	27	28	29	30	31	32	33	34		Mean	S.D.
Volume(um3)	9.565	21.132	12.046	10.717	5.389	9.446	26.498	16.519	21.91	5.038	26.348	12.197	25.905	14.768	10.27	24.066	30.183	13.408	21.881	7.757	20.954	5.122	10.86	10.478	7.343	4.116	13.144	16.22	24.483	12.17	19.811	10.065	14.923	15.833		15.02	7.16
No. of total object voxels	323	714	407	362	182	319	895	558	740	170	890	412	875	499	347	813	1020	453	739	262	708	173	367	354	248	139	444	548	827	411	669	340	504	535		507.26	241.82

## Sheet: Rab4DN
Genotype		Age		Antigen		Method		Size filter		Associated figure
cha-gal4, Rab4DN		78 h AEL		Bruchpilot		Squash-prep		Applied		Figure 6B
Neuromere hemisegment	1	2	3	4	5	6	7	8	9	10	11	12	13	14	15	16	17	18	19	20	21	22	23	24	25	26	27	28	29	30	31	32	33	34	35	36	37	38	39	40		Mean	S.D.
Volume(um3)	22.316	68.108	64.577	47.866	20.338	26.202	43.685	28.504	40.435	44.035	21.876	32.212	23.09	41.186	14.538	44.34	23.354	33.447	17.584	31.852	33.418	27.734	19.421	20.223	23.291	34.629	23.147	34.833	26.431	28.978	38.826	31.706	69.119	61.973	46.751	69.13	51.903	45.547	32.56	34.687		36.1	14.86
No. of total object voxels	754	2301	2182	1617	687	885	1476	963	1366	1488	739	1088	780	1391	491	1498	789	1130	594	1076	1129	937	656	683	787	1170	782	1177	893	979	1312	1071	2334	2093	1578	2335	1753	1538	1099	1171		1219.3	501.99
