# Supplementary material for: A method for estimating relative changes in the synaptic density in Drosophila central nervous system
Source: BMC Neurosci. 2018 May 16;19:30. doi: 10.1186/s12868-018-0430-3 (PMC5956817; doi:10.1186/s12868-018-0430-3)
Supplement: Supplementary file 5 — Additional file 5: Table S2. The raw data used to produce Figure 5D. [file 12868_2018_430_MOESM5_ESM.xlsx]

## Sheet: whole-mount
Genotype		Age		Antigen		Method		Size filter		Associated figure
cha-gal4, GFP-ChAT		90 h AEL		Bruchpilot		Whole-mount		Not applied		Figure 5C
Neuromere hemisegment	1	2	3	4	5	6	7	8	9	10	11	12	13	14	15	16	17	18	19	20	21	22	23	24	25	26	27	28	29	30		Mean	S.D.
Volume(um3)	327.94	220.195	227.608	109.425	198.232	61.121	57.635	127.432	107.882	72.292	114.021	61.214	101.196	98.398	179.26	164.621	128.596	152.143	142.895	52.127	88.388	94.82	143.936	93.019	146.024	169.549	122.029	193.523	130.759	145.13		134.38	59.6
No. of total object voxels	11079	7437	7690	3695	6696	2063	1944	4300	3642	2439	3849	2065	3415	3321	6056	5561	4344	5140	4828	1760	2986	3204	4862	3140	4932	5727	4121	6537	4415	4902		4538.33	2014.01

## Sheet: squash-prep
Genotype		Age		Antigen		Method		Size filter		Associated figure
cha-gal4, GFP-ChAT		90 h AEL		Bruchpilot		Squash-prep		Not applied		Figure 5C
Neuromere hemisegment	1	2	3	4	5	6	7	8	9	10	11	12	13	14	15	16	17	18	19	20		Mean	S.D.
Volume(um3)	575.255	530.624	483.559	540.998	302.229	599.922	434.943	494.897	416.494	295.997	441.756	671.138	304.712	251.641	127.795	92.189	170.588	134.234	248.358	248.669		368.3	173.16
No. of total object voxels	19443	17934	16344	18285	10214	20277	14700	16726	14077	10004	14931	22684	10298	8505	4318	3115	5765	4536	8394	8404		12447.7	5853.13
