# Supplementary material for: A method for estimating relative changes in the synaptic density in Drosophila central nervous system
Source: BMC Neurosci. 2018 May 16;19:30. doi: 10.1186/s12868-018-0430-3 (PMC5956817; doi:10.1186/s12868-018-0430-3)
Supplement: Supplementary file 6 — Additional file 6: Table S3. The raw data used to produce Figure 6B and C. [file 12868_2018_430_MOESM6_ESM.xlsx]

## Sheet: Synaptic volume
YFPRab4WTwm	YFPRab4WTsp	YFPRab4CAwm	YFPRab4CAsp	YFPRab4DNwm	YFPRab4Dnsp
4.113	16.73	15.081	9.565	37.065	22.316		wm = whole mount
31.495	10.61	11.997	21.132	43.797	68.108		sp = squash prep
5.44	16.782	39.42	12.046	24.426	64.577
25.111	18.345	7.625	10.717	23.141	47.866		Volume in cubic microns
48.166	23.749	12.255	5.389	22.498	20.338
6	23.039	1.242	9.446	18.471	26.202
3.041	27.436	11.015	26.498	36.681	43.685
6.639	15.103	7.671	16.519	54.087	28.504
43.195	16.14	1.884	21.91	47.18	40.435
12.814	16.608	20.313	5.038	37.759	44.035
37.713	18.389	38.483	26.348	39.73	21.876
33.852	10.653	9.814	12.197	23.994	32.212
16.797	25.799	9.858	25.905	19.24	23.09
11.912	25.372	3.172	14.768	32.567	41.186
10.409	23.494		10.27	18.213	14.538
	22.046		24.066	14.911	44.34
	32.823		30.183	74.731	23.354
	45.746		13.408	37.878	33.447
	40.934		21.881	42.684	17.584
	37.063		7.757		31.852
	44.109		20.954		33.418
	42.462		5.122		27.734
	23.852		10.86		19.421
	44.346		10.478		20.223
	44.136		7.343		23.291
	15.083		4.116		34.629
	23.466		13.144		23.147
	17.419		16.22		34.833
	45.071		24.483		26.431
	11.826		12.17		28.978
	49.208		19.811		38.826
	15.239		10.065		31.706
	48.308		14.923		69.119
	29.03		15.833		61.973
	--		--		46.751
	--		--		69.13
	--		--		51.903
	--		--		45.547
	--		--		32.56
	--		--		34.687

## Sheet: Voxel count
YFPRab4WTwm	YFPRab4WTsp	YFPRab4CAwm	YFPRab4CAsp	YFPRab4DNwm	YFPRab4Dnsp
96	565	352	323	865	754		wm = whole mount
735	358	280	714	1022	2301		sp = squash prep
127	567	920	407	570	2182
586	619	178	362	540	1617
1124	802	286	182	525	687
140	778	29	319	431	885
71	927	257	895	856	1476
155	510	179	558	1262	963
1008	545	44	740	1101	1366
299	561	474	170	881	1488
880	621	898	890	927	739
790	360	229	412	560	1088
392	870	230	875	449	780
278	855	74	499	760	1391
243	792		347	425	491
	743		813	348	1498
	1106		1020	1744	789
	1544		453	884	1130
	1380		739	996	594
	1251		262		1076
	1489		708		1129
	1433		173		937
	805		367		656
	1497		354		683
	1489		248		787
	509		139		1170
	792		444		782
	588		548		1177
	1521		827		893
	399		411		979
	1661		669		1312
	514		340		1071
	1630		504		2334
	980		535		2093
	--		--		1578
	--		--		2335
	--		--		1753
	--		--		1538
	--		--		1099
	--		--		1171
